# Supplementary material for: Genome-Wide Identification and Chilling Stress Analysis of the NF-Y Gene Family in Melon
Source: Int J Mol Sci. 2023 Apr 8;24(8):6934. doi: 10.3390/ijms24086934 (PMC10138816; doi:10.3390/ijms24086934)
Supplement: Supplementary file 1 [file ijms-24-06934-s001.zip]

Archive with 3 entries (3 files):
- Figures S1 and S2.pdf
- Table S1 Homology of NF-Y family.xlsx
- Table S2. qRT-PCR primers of CmNF-Ys.pdf
