# Supplementary material for: Genome-Wide Identification and Chilling Stress Analysis of the NF-Y Gene Family in Melon
Source: Int J Mol Sci. 2023 Apr 8;24(8):6934. doi: 10.3390/ijms24086934 (PMC10138816; doi:10.3390/ijms24086934)
Supplement: Supplementary file 1 [file ijms-24-06934-s001.zip › Table S1 Homology of NF-Y family.xlsx]

## Sheet: Table S1
Table S1. Homology of NF-Y family in melon, Arabidopsis thaliana and cucumber
	AtNF-YA1	AtNF-YA2	AtNF-YA3	AtNF-YA4	AtNF-YA5	AtNF-YA6	AtNF-YA7	AtNF-YA8	AtNF-YA9	AtNF-YA10	AtNF-YB1	AtNF-YB2	AtNF-YB3	AtNF-YB4	AtNF-YB5	AtNF-YB6	AtNF-YB7	AtNF-YB8	AtNF-YB9	AtNF-YB10	AtNF-YB11	AtNF-YB12	AtNF-YB13	AtNF-YC1	AtNF-YC2	AtNF-YC3	AtNF-YC4	AtNF-YC5	AtNF-YC6	AtNF-YC7	AtNF-YC8	AtNF-YC9	AtNF-YC10	AtNF-YC11	AtNF-YC12	AtNF-YC13	CmNF-YA2	CmNF-YA3	CmNF-YA4	CmNF-YA5	CmNF-YA6	CmNF-YA1	CmNF-YB10	CmNF-YB5	CmNF-YB6	CmNF-YB1	CmNF-YB4	CmNF-YB9	CmNF-YB11
AtNF-YA1	1
AtNF-YA2	0.223	1
AtNF-YA3	0.244	0.228	1
AtNF-YA4	0.307	0.33	0.323	1
AtNF-YA5	0.24	0.255	0.341	0.337	1
AtNF-YA6	0.216	0.242	0.358	0.319	0.541	1
AtNF-YA7	0.328	0.314	0.352	0.692	0.369	0.339	1
AtNF-YA8	0.228	0.241	0.655	0.328	0.339	0.345	0.351	1
AtNF-YA9	0.412	0.238	0.236	0.323	0.23	0.236	0.328	0.235	1
AtNF-YA10	0.267	0.674	0.268	0.341	0.247	0.263	0.344	0.246	0.269	1
AtNF-YB1	0.111	0.07	0.088	0.085	0.126	0.074	0.069	0.081	0.099	0.049	1
AtNF-YB2	0.068	0.062	0.091	0.058	0.117	0.096	0.05	0.086	0.096	0.053	0.623	1
AtNF-YB3	0.055	0.07	0.101	0.058	0.107	0.074	0.058	0.122	0.105	0.053	0.697	0.739	1
AtNF-YB4	0.083	0.073	0.095	0.108	0.09	0.071	0.068	0.12	0.07	0.07	0.466	0.45	0.466	1
AtNF-YB5	0.092	0.08	0.087	0.07	0.096	0.067	0.062	0.092	0.085	0.086	0.589	0.571	0.577	0.58	1
AtNF-YB6	0.073	0.091	0.065	0.066	0.098	0.069	0.051	0.06	0.063	0.069	0.464	0.382	0.481	0.388	0.432	1
AtNF-YB7	0.066	0.076	0.106	0.052	0.077	0.078	0.053	0.106	0.083	0.068	0.532	0.444	0.54	0.449	0.531	0.309	1
AtNF-YB8	0.068	0.067	0.082	0.058	0.094	0.07	0.058	0.076	0.099	0.05	0.688	0.553	0.591	0.445	0.567	0.412	0.459	1
AtNF-YB9	0.053	0.1	0.078	0.077	0.091	0.082	0.063	0.087	0.082	0.084	0.418	0.395	0.441	0.396	0.387	0.431	0.319	0.347	1
AtNF-YB10	0.083	0.068	0.081	0.074	0.093	0.051	0.063	0.089	0.085	0.063	0.719	0.577	0.62	0.491	0.579	0.467	0.527	0.755	0.391	1
AtNF-YB11	0.043	0.064	0.06	0.09	0.105	0.091	0.056	0.058	0.062	0.071	0.266	0.179	0.222	0.217	0.252	0.154	0.162	0.203	0.135	0.205	1
AtNF-YB12	0.049	0.036	0.074	0.086	0.096	0.047	0.06	0.061	0.06	0.047	0.284	0.23	0.232	0.2	0.235	0.206	0.191	0.252	0.196	0.234	0.184	1
AtNF-YB13	0.049	0.044	0.076	0.095	0.07	0.055	0.069	0.07	0.061	0.039	0.284	0.216	0.225	0.2	0.235	0.212	0.19	0.259	0.189	0.258	0.182	0.893	1
AtNF-YC1	0.066	0.041	0.065	0.061	0.057	0.075	0.068	0.065	0.055	0.037	0.176	0.183	0.162	0.165	0.194	0.144	0.132	0.157	0.157	0.171	0.134	0.144	0.168	1
AtNF-YC2	0.064	0.046	0.067	0.052	0.072	0.077	0.081	0.066	0.074	0.043	0.184	0.19	0.184	0.197	0.19	0.14	0.175	0.225	0.13	0.211	0.165	0.155	0.155	0.624	1
AtNF-YC3	0.063	0.049	0.06	0.067	0.082	0.084	0.073	0.066	0.071	0.034	0.185	0.178	0.174	0.163	0.194	0.125	0.145	0.166	0.138	0.164	0.146	0.148	0.155	0.545	0.649	1
AtNF-YC4	0.077	0.052	0.06	0.062	0.08	0.079	0.062	0.074	0.061	0.05	0.182	0.193	0.181	0.172	0.213	0.148	0.121	0.163	0.16	0.184	0.139	0.163	0.181	0.872	0.593	0.531	1
AtNF-YC5	0.058	0.058	0.047	0.055	0.064	0.092	0.079	0.053	0.059	0.048	0.157	0.142	0.142	0.142	0.121	0.145	0.134	0.152	0.131	0.168	0.14	0.143	0.147	0.394	0.389	0.4	0.406	1
AtNF-YC6	0.079	0.046	0.053	0.051	0.065	0.078	0.067	0.053	0.076	0.03	0.202	0.187	0.194	0.196	0.211	0.101	0.165	0.171	0.156	0.172	0.161	0.141	0.145	0.422	0.434	0.433	0.427	0.503	1
AtNF-YC7	0.054	0.068	0.063	0.07	0.057	0.079	0.07	0.047	0.068	0.054	0.147	0.145	0.122	0.131	0.148	0.109	0.11	0.105	0.162	0.11	0.133	0.136	0.133	0.409	0.368	0.364	0.409	0.486	0.534	1
AtNF-YC8	0.077	0.046	0.059	0.058	0.077	0.088	0.083	0.077	0.072	0.047	0.173	0.153	0.147	0.138	0.147	0.126	0.145	0.157	0.142	0.177	0.133	0.156	0.161	0.434	0.443	0.417	0.434	0.721	0.54	0.472	1
AtNF-YC9	0.059	0.045	0.066	0.083	0.072	0.079	0.076	0.08	0.072	0.048	0.181	0.173	0.175	0.167	0.18	0.128	0.146	0.161	0.151	0.162	0.124	0.166	0.159	0.519	0.621	0.876	0.509	0.379	0.43	0.342	0.398	1
AtNF-YC10	0.09	0.083	0.077	0.069	0.068	0.093	0.063	0.055	0.069	0.09	0.052	0.058	0.052	0.065	0.081	0.092	0.061	0.041	0.07	0.056	0.084	0.069	0.085	0.06	0.054	0.041	0.071	0.085	0.048	0.109	0.09	0.04	1
AtNF-YC11	0.081	0.106	0.055	0.074	0.075	0.091	0.085	0.067	0.075	0.081	0.134	0.124	0.131	0.122	0.123	0.088	0.097	0.12	0.098	0.124	0.08	0.142	0.125	0.214	0.25	0.209	0.205	0.265	0.232	0.247	0.222	0.205	0.074	1
AtNF-YC12	0.046	0.075	0.104	0.103	0.083	0.071	0.075	0.076	0.073	0.066	0.152	0.165	0.157	0.153	0.162	0.141	0.172	0.18	0.164	0.207	0.161	0.131	0.156	0.251	0.253	0.242	0.24	0.259	0.239	0.252	0.243	0.233	0.071	0.205	1
AtNF-YC13	0.051	0.059	0.065	0.036	0.085	0.088	0.037	0.057	0.032	0.054	0.2	0.207	0.196	0.204	0.25	0.168	0.174	0.182	0.151	0.221	0.189	0.126	0.117	0.266	0.281	0.268	0.258	0.256	0.25	0.243	0.286	0.264	0.119	0.293	0.198	1
CmNF-YA2	0.43	0.251	0.258	0.324	0.255	0.235	0.368	0.247	0.457	0.286	0.092	0.059	0.076	0.1	0.071	0.076	0.066	0.088	0.068	0.073	0.067	0.048	0.056	0.076	0.079	0.092	0.08	0.081	0.113	0.079	0.093	0.075	0.07	0.084	0.068	0.079	1
CmNF-YA3	0.224	0.433	0.201	0.317	0.213	0.208	0.283	0.201	0.249	0.473	0.075	0.067	0.065	0.068	0.066	0.081	0.063	0.061	0.071	0.084	0.055	0.032	0.026	0.077	0.079	0.082	0.071	0.063	0.057	0.067	0.062	0.068	0.095	0.082	0.108	0.075	0.229	1
CmNF-YA4	0.44	0.221	0.228	0.337	0.244	0.235	0.364	0.246	0.412	0.23	0.114	0.081	0.097	0.07	0.073	0.056	0.066	0.071	0.05	0.045	0.066	0.046	0.054	0.084	0.066	0.085	0.1	0.074	0.094	0.063	0.069	0.065	0.043	0.097	0.049	0.056	0.603	0.205	1
CmNF-YA5	0.409	0.38	0.366	0.592	0.36	0.363	0.635	0.376	0.405	0.352	0.129	0.087	0.079	0.065	0.078	0.06	0.084	0.094	0.084	0.085	0.081	0.074	0.085	0.073	0.077	0.087	0.074	0.105	0.079	0.07	0.086	0.092	0.08	0.143	0.118	0.069	0.405	0.351	0.418	1
CmNF-YA6	0.281	0.212	0.192	0.283	0.176	0.17	0.296	0.182	0.281	0.204	0.032	0.041	0.032	0.061	0.068	0.073	0.038	0.04	0.056	0.04	0.045	0.057	0.057	0.047	0.037	0.053	0.071	0.086	0.066	0.066	0.067	0.064	0.042	0.075	0.04	0.048	0.275	0.202	0.291	0.297	1
CmNF-YA1	0.325	0.262	0.221	0.342	0.257	0.24	0.396	0.207	0.29	0.283	0.07	0.06	0.071	0.07	0.081	0.075	0.053	0.047	0.059	0.047	0.088	0.067	0.062	0.053	0.054	0.078	0.063	0.064	0.065	0.05	0.035	0.069	0.051	0.069	0.065	0.048	0.354	0.246	0.307	0.468	0.26	1
CmNF-YB10	0.089	0.061	0.087	0.074	0.106	0.075	0.058	0.094	0.065	0.065	0.738	0.524	0.579	0.427	0.534	0.38	0.454	0.671	0.345	0.685	0.212	0.25	0.266	0.174	0.183	0.173	0.185	0.152	0.199	0.156	0.151	0.175	0.034	0.118	0.17	0.193	0.072	0.06	0.089	0.105	0.03	0.059	1
CmNF-YB5	0.082	0.037	0.089	0.07	0.086	0.063	0.068	0.108	0.075	0.038	0.813	0.698	0.784	0.585	0.573	0.547	0.667	0.821	0.496	0.838	0.281	0.309	0.309	0.2	0.209	0.2	0.2	0.204	0.228	0.143	0.214	0.198	0.064	0.189	0.189	0.236	0.061	0.073	0.065	0.087	0.031	0.058	0.872	1
CmNF-YB6	0.055	0.084	0.086	0.074	0.081	0.092	0.057	0.066	0.049	0.094	0.227	0.231	0.236	0.202	0.227	0.207	0.19	0.233	0.197	0.235	0.539	0.225	0.225	0.13	0.154	0.14	0.129	0.118	0.124	0.129	0.144	0.131	0.105	0.078	0.167	0.182	0.073	0.048	0.063	0.07	0.056	0.077	0.226	0.268	1
CmNF-YB1	0.098	0.079	0.105	0.083	0.108	0.072	0.068	0.11	0.11	0.085	0.589	0.558	0.552	0.624	0.571	0.423	0.567	0.561	0.366	0.606	0.233	0.225	0.25	0.188	0.169	0.164	0.186	0.15	0.213	0.146	0.186	0.16	0.063	0.126	0.168	0.21	0.076	0.085	0.086	0.096	0.052	0.079	0.514	0.598	0.209	1
CmNF-YB4	0.052	0.033	0.079	0.105	0.068	0.042	0.076	0.068	0.071	0.035	0.269	0.216	0.205	0.241	0.188	0.185	0.189	0.251	0.184	0.252	0.176	0.801	0.814	0.148	0.139	0.141	0.133	0.148	0.182	0.133	0.16	0.133	0.072	0.131	0.138	0.117	0.067	0.04	0.058	0.09	0.071	0.051	0.258	0.299	0.237	0.224	1
CmNF-YB9	0.053	0.088	0.077	0.081	0.099	0.067	0.09	0.1	0.082	0.076	0.56	0.484	0.609	0.453	0.514	0.359	0.422	0.468	0.377	0.523	0.177	0.194	0.186	0.12	0.148	0.139	0.129	0.132	0.157	0.122	0.125	0.14	0.078	0.112	0.141	0.177	0.053	0.094	0.063	0.085	0.038	0.06	0.448	0.701	0.213	0.497	0.172	1
CmNF-YB11	0.058	0.053	0.098	0.047	0.117	0.073	0.056	0.098	0.082	0.043	0.669	0.656	0.806	0.444	0.565	0.411	0.442	0.542	0.396	0.579	0.187	0.227	0.22	0.173	0.17	0.157	0.194	0.147	0.196	0.133	0.154	0.158	0.055	0.121	0.148	0.2	0.066	0.074	0.093	0.089	0.032	0.056	0.53	0.768	0.228	0.551	0.2	0.5	1
CmNF-YB7	0.085	0.074	0.091	0.074	0.105	0.063	0.074	0.099	0.08	0.063	0.627	0.711	0.689	0.489	0.589	0.439	0.523	0.603	0.431	0.674	0.25	0.24	0.24	0.179	0.199	0.198	0.199	0.151	0.195	0.129	0.182	0.191	0.062	0.162	0.162	0.229	0.068	0.076	0.065	0.08	0.043	0.052	0.568	0.755	0.252	0.582	0.238	0.575	0.651
CmNF-YB8	0.079	0.049	0.072	0.05	0.058	0.052	0.05	0.066	0.048	0.057	0.464	0.411	0.45	0.382	0.395	0.49	0.337	0.388	0.567	0.438	0.163	0.22	0.209	0.141	0.152	0.131	0.153	0.125	0.134	0.137	0.132	0.128	0.083	0.093	0.13	0.16	0.058	0.085	0.041	0.05	0.058	0.045	0.375	0.513	0.2	0.405	0.192	0.396	0.416
CmNF-YB2	0.064	0.023	0.084	0.083	0.047	0.038	0.076	0.085	0.083	0.033	0.425	0.406	0.412	0.467	0.504	0.343	0.424	0.4	0.31	0.449	0.214	0.196	0.203	0.169	0.181	0.175	0.176	0.167	0.168	0.139	0.155	0.171	0.041	0.092	0.179	0.179	0.056	0.044	0.045	0.063	0.034	0.045	0.388	0.515	0.176	0.467	0.214	0.373	0.38
CmNF-YB3	0.092	0.045	0.062	0.075	0.064	0.061	0.073	0.071	0.087	0.064	0.454	0.446	0.429	0.512	0.539	0.352	0.435	0.437	0.354	0.438	0.23	0.22	0.228	0.19	0.205	0.198	0.188	0.157	0.21	0.144	0.153	0.198	0.063	0.083	0.178	0.182	0.064	0.067	0.052	0.063	0.024	0.052	0.425	0.5	0.203	0.519	0.232	0.417	0.415
CmNF-YC3	0.077	0.026	0.052	0.065	0.067	0.066	0.058	0.062	0.065	0.022	0.189	0.181	0.177	0.161	0.191	0.129	0.132	0.172	0.148	0.169	0.143	0.17	0.182	0.863	0.667	0.584	0.822	0.408	0.442	0.418	0.441	0.561	0.069	0.22	0.25	0.258	0.082	0.085	0.096	0.078	0.059	0.054	0.201	0.222	0.13	0.176	0.135	0.11	0.179
CmNF-YC6	0.063	0.038	0.08	0.078	0.061	0.035	0.079	0.09	0.092	0.053	0.242	0.208	0.225	0.196	0.167	0.174	0.194	0.222	0.186	0.237	0.198	0.204	0.204	0.47	0.466	0.482	0.487	0.333	0.393	0.34	0.404	0.452	0.1	0.255	0.313	0.226	0.126	0.056	0.08	0.11	0.056	0.056	0.232	0.253	0.163	0.185	0.186	0.208	0.208
CmNF-YC4	0.082	0.086	0.068	0.085	0.063	0.12	0.061	0.061	0.051	0.083	0.15	0.147	0.159	0.159	0.198	0.15	0.145	0.133	0.133	0.153	0.162	0.171	0.162	0.276	0.242	0.252	0.291	0.278	0.272	0.276	0.298	0.246	0.095	0.263	0.193	0.646	0.084	0.062	0.081	0.067	0.035	0.059	0.137	0.176	0.171	0.162	0.171	0.134	0.14
CmNF-YC1	0.058	0.044	0.079	0.05	0.071	0.05	0.063	0.065	0.064	0.028	0.173	0.164	0.18	0.169	0.184	0.115	0.155	0.177	0.108	0.182	0.127	0.174	0.166	0.509	0.773	0.589	0.487	0.33	0.374	0.335	0.354	0.559	0.048	0.219	0.232	0.256	0.076	0.066	0.094	0.067	0.05	0.07	0.152	0.191	0.136	0.16	0.129	0.118	0.156
CmNF-YC8	0.05	0.088	0.074	0.113	0.061	0.076	0.094	0.056	0.074	0.089	0.094	0.085	0.068	0.075	0.08	0.047	0.075	0.094	0.028	0.094	0.074	0.05	0.058	0.059	0.063	0.066	0.064	0.075	0.079	0.082	0.097	0.079	0.277	0.096	0.083	0.07	0.082	0.073	0.06	0.097	0.071	0.06	0.087	0.112	0.088	0.085	0.06	0.105	0.081
CmNF-YC5	0.103	0.086	0.058	0.086	0.066	0.071	0.107	0.07	0.072	0.072	0.148	0.127	0.145	0.103	0.147	0.077	0.107	0.117	0.089	0.119	0.101	0.166	0.156	0.225	0.258	0.209	0.219	0.245	0.225	0.226	0.216	0.205	0.064	0.502	0.242	0.244	0.08	0.086	0.086	0.124	0.087	0.094	0.115	0.189	0.067	0.14	0.159	0.133	0.132
CmNF-YC2	0.058	0.054	0.06	0.067	0.081	0.085	0.073	0.08	0.073	0.037	0.18	0.178	0.173	0.186	0.182	0.12	0.122	0.19	0.148	0.162	0.151	0.184	0.177	0.528	0.617	0.707	0.513	0.362	0.419	0.363	0.385	0.702	0.05	0.199	0.231	0.262	0.062	0.073	0.055	0.108	0.056	0.063	0.186	0.2	0.121	0.159	0.14	0.138	0.154
CmNF-YC7	0.087	0.112	0.081	0.096	0.092	0.078	0.107	0.082	0.113	0.085	0.142	0.135	0.137	0.097	0.127	0.085	0.101	0.154	0.095	0.136	0.088	0.133	0.122	0.208	0.276	0.252	0.208	0.247	0.238	0.236	0.226	0.233	0.058	0.545	0.236	0.277	0.099	0.092	0.075	0.157	0.087	0.1	0.139	0.189	0.059	0.14	0.131	0.128	0.127
CsNF-YA1	0.43	0.266	0.27	0.319	0.258	0.242	0.352	0.258	0.474	0.282	0.085	0.066	0.076	0.1	0.064	0.082	0.073	0.08	0.074	0.073	0.06	0.048	0.056	0.076	0.079	0.098	0.08	0.088	0.113	0.079	0.101	0.08	0.07	0.084	0.068	0.079	0.967	0.229	0.588	0.418	0.271	0.35	0.072	0.061	0.065	0.083	0.062	0.053	0.066
CsNF-YA2	0.239	0.154	0.208	0.325	0.231	0.207	0.374	0.224	0.207	0.187	0.074	0.075	0.067	0.058	0.071	0.034	0.071	0.067	0.05	0.092	0.05	0.093	0.075	0.05	0.073	0.018	0.056	0.081	0.018	0.038	0.037	0.017	0.056	0.07	0.037	0.082	0.257	0.2	0.219	0.618	0.452	0.247	0.058	0.061	0.044	0.067	0.072	0.07	0.089
CsNF-YA3	0.225	0.422	0.202	0.318	0.207	0.205	0.285	0.201	0.25	0.458	0.075	0.067	0.065	0.068	0.066	0.081	0.063	0.067	0.076	0.077	0.055	0.038	0.033	0.077	0.079	0.083	0.072	0.063	0.057	0.067	0.062	0.073	0.095	0.076	0.102	0.075	0.23	0.975	0.206	0.361	0.192	0.246	0.06	0.073	0.048	0.085	0.045	0.094	0.074
CsNF-YA4	0.314	0.242	0.249	0.314	0.261	0.241	0.352	0.235	0.299	0.266	0.048	0.046	0.039	0.098	0.048	0.101	0.034	0.046	0.073	0.051	0.064	0.056	0.04	0.066	0.059	0.064	0.093	0.086	0.066	0.042	0.076	0.076	0.057	0.056	0.047	0.042	0.257	0.262	0.323	0.409	0.811	0.312	0.076	0.037	0.063	0.067	0.084	0.053	0.043
CsNF-YA5	0.444	0.224	0.225	0.337	0.241	0.235	0.358	0.246	0.412	0.238	0.114	0.081	0.097	0.078	0.08	0.051	0.066	0.077	0.05	0.053	0.071	0.046	0.054	0.088	0.072	0.085	0.104	0.074	0.089	0.063	0.075	0.07	0.043	0.092	0.054	0.056	0.603	0.202	0.971	0.418	0.286	0.307	0.096	0.074	0.063	0.086	0.058	0.063	0.093
CsNF-YA6	0.351	0.314	0.323	0.526	0.339	0.324	0.581	0.324	0.356	0.317	0.143	0.073	0.074	0.083	0.092	0.057	0.076	0.107	0.082	0.081	0.085	0.068	0.076	0.067	0.065	0.073	0.067	0.103	0.081	0.063	0.084	0.083	0.071	0.144	0.102	0.056	0.353	0.298	0.361	0.994	0.303	0.398	0.097	0.087	0.065	0.119	0.095	0.097	0.08
CsNF-YA7	0.325	0.262	0.221	0.347	0.257	0.233	0.396	0.207	0.29	0.279	0.07	0.06	0.064	0.07	0.074	0.085	0.053	0.047	0.059	0.047	0.083	0.067	0.068	0.058	0.054	0.073	0.063	0.058	0.059	0.056	0.035	0.064	0.045	0.069	0.065	0.048	0.346	0.253	0.301	0.468	0.266	0.965	0.059	0.058	0.077	0.079	0.051	0.06	0.051
CsNF-YB1	0.066	0.044	0.085	0.112	0.065	0.042	0.069	0.064	0.049	0.047	0.276	0.228	0.21	0.244	0.252	0.216	0.22	0.246	0.224	0.258	0.172	0.795	0.808	0.151	0.163	0.156	0.164	0.15	0.18	0.152	0.164	0.16	0.08	0.135	0.148	0.117	0.065	0.034	0.056	0.085	0.057	0.056	0.264	0.309	0.24	0.258	0.987	0.196	0.204
CsNF-YB2	0.101	0.037	0.08	0.087	0.064	0.062	0.075	0.081	0.096	0.047	0.457	0.462	0.456	0.508	0.505	0.381	0.442	0.435	0.366	0.436	0.231	0.225	0.233	0.196	0.193	0.196	0.204	0.165	0.18	0.14	0.16	0.196	0.048	0.088	0.196	0.202	0.083	0.052	0.061	0.084	0.034	0.07	0.415	0.474	0.208	0.477	0.238	0.415	0.424
CsNF-YB3	0.092	0.046	0.089	0.084	0.083	0.08	0.092	0.099	0.114	0.075	0.444	0.473	0.455	0.517	0.52	0.372	0.443	0.455	0.39	0.466	0.239	0.246	0.254	0.204	0.234	0.222	0.211	0.176	0.196	0.141	0.186	0.222	0.049	0.117	0.187	0.192	0.083	0.081	0.061	0.084	0.048	0.07	0.425	0.49	0.19	0.491	0.259	0.458	0.447
CsNF-YB4	0.07	0.077	0.089	0.074	0.115	0.068	0.075	0.083	0.072	0.063	0.627	0.635	0.658	0.478	0.594	0.374	0.445	0.549	0.37	0.603	0.21	0.213	0.233	0.171	0.197	0.19	0.181	0.145	0.178	0.122	0.166	0.192	0.059	0.137	0.163	0.229	0.068	0.069	0.06	0.08	0.043	0.049	0.515	0.755	0.237	0.586	0.236	0.5	0.575
CsNF-YB5	0.11	0.056	0.087	0.059	0.076	0.064	0.067	0.078	0.076	0.083	0.495	0.467	0.515	0.494	0.382	0.56	0.414	0.427	0.582	0.431	0.221	0.267	0.244	0.145	0.129	0.119	0.158	0.128	0.119	0.127	0.128	0.112	0.071	0.127	0.138	0.171	0.075	0.079	0.063	0.047	0.067	0.073	0.413	0.443	0.218	0.386	0.213	0.469	0.505
CsNF-YB6	0.067	0.048	0.063	0.068	0.064	0.05	0.068	0.063	0.07	0.055	0.449	0.392	0.443	0.372	0.4	0.471	0.335	0.387	0.539	0.441	0.171	0.233	0.216	0.121	0.137	0.118	0.137	0.106	0.12	0.128	0.107	0.121	0.083	0.095	0.13	0.143	0.06	0.087	0.049	0.07	0.066	0.043	0.367	0.504	0.211	0.385	0.188	0.389	0.398
CsNF-YB7	0.079	0.051	0.069	0.082	0.06	0.075	0.068	0.058	0.066	0.053	0.404	0.314	0.367	0.31	0.325	0.395	0.263	0.328	0.492	0.377	0.163	0.223	0.202	0.11	0.133	0.104	0.124	0.09	0.122	0.118	0.098	0.107	0.084	0.091	0.107	0.12	0.055	0.091	0.048	0.079	0.076	0.053	0.328	0.455	0.212	0.291	0.179	0.327	0.331
CsNF-YB8	0.091	0.041	0.063	0.074	0.083	0.05	0.058	0.083	0.072	0.043	0.723	0.518	0.61	0.443	0.546	0.418	0.48	0.686	0.37	0.676	0.224	0.25	0.236	0.161	0.193	0.164	0.16	0.145	0.183	0.113	0.157	0.174	0.061	0.123	0.152	0.196	0.066	0.06	0.077	0.086	0.031	0.06	0.698	0.991	0.265	0.533	0.238	0.491	0.554
CsNF-YB9	0.053	0.082	0.077	0.081	0.099	0.072	0.082	0.096	0.082	0.065	0.553	0.479	0.602	0.46	0.521	0.349	0.417	0.468	0.373	0.523	0.182	0.188	0.179	0.12	0.168	0.139	0.129	0.138	0.163	0.128	0.131	0.14	0.078	0.112	0.129	0.194	0.053	0.085	0.053	0.085	0.038	0.055	0.443	0.692	0.207	0.503	0.167	0.969	0.495
CsNF-YB10	0.081	0.053	0.075	0.066	0.101	0.056	0.05	0.088	0.071	0.056	0.745	0.526	0.571	0.435	0.549	0.395	0.457	0.671	0.36	0.691	0.211	0.248	0.248	0.167	0.176	0.17	0.172	0.145	0.176	0.148	0.143	0.172	0.034	0.124	0.17	0.193	0.065	0.054	0.083	0.095	0.03	0.059	0.907	0.863	0.226	0.522	0.247	0.469	0.521
CsNF-YB11	0.058	0.053	0.097	0.047	0.122	0.078	0.056	0.103	0.082	0.043	0.669	0.652	0.806	0.444	0.565	0.414	0.44	0.542	0.394	0.579	0.186	0.227	0.22	0.167	0.17	0.157	0.187	0.146	0.201	0.138	0.153	0.158	0.06	0.121	0.148	0.2	0.066	0.073	0.093	0.089	0.032	0.056	0.53	0.768	0.228	0.551	0.2	0.498	0.99
CsNF-YB12	0.047	0.081	0.083	0.066	0.086	0.089	0.049	0.063	0.047	0.09	0.23	0.231	0.227	0.195	0.236	0.2	0.184	0.233	0.184	0.227	0.535	0.226	0.218	0.133	0.16	0.144	0.132	0.121	0.128	0.124	0.146	0.136	0.103	0.089	0.152	0.198	0.065	0.047	0.061	0.07	0.056	0.075	0.219	0.268	0.935	0.209	0.23	0.2	0.22
CsNF-YB13	0.092	0.073	0.099	0.083	0.096	0.066	0.076	0.105	0.118	0.085	0.602	0.562	0.564	0.629	0.577	0.419	0.57	0.558	0.369	0.606	0.244	0.235	0.252	0.189	0.17	0.165	0.181	0.151	0.206	0.147	0.179	0.161	0.056	0.136	0.175	0.221	0.077	0.092	0.1	0.096	0.052	0.08	0.518	0.598	0.211	0.975	0.219	0.493	0.563
CsNF-YC1	0.058	0.054	0.064	0.067	0.085	0.089	0.073	0.084	0.073	0.037	0.18	0.178	0.173	0.186	0.182	0.12	0.122	0.19	0.148	0.162	0.151	0.184	0.177	0.528	0.614	0.707	0.513	0.362	0.419	0.363	0.385	0.706	0.05	0.199	0.231	0.262	0.062	0.072	0.054	0.108	0.056	0.063	0.186	0.2	0.121	0.159	0.14	0.138	0.154
CsNF-YC2	0.062	0.037	0.078	0.067	0.06	0.035	0.078	0.097	0.099	0.063	0.237	0.204	0.221	0.182	0.164	0.173	0.191	0.218	0.183	0.232	0.214	0.202	0.212	0.466	0.458	0.465	0.487	0.333	0.393	0.34	0.404	0.453	0.108	0.25	0.316	0.226	0.124	0.055	0.079	0.108	0.056	0.055	0.228	0.253	0.17	0.182	0.183	0.204	0.214
CsNF-YC3	0.087	0.112	0.076	0.096	0.092	0.078	0.107	0.082	0.113	0.085	0.142	0.135	0.137	0.097	0.127	0.085	0.101	0.154	0.095	0.136	0.087	0.133	0.122	0.208	0.276	0.252	0.208	0.247	0.238	0.236	0.226	0.233	0.058	0.546	0.236	0.277	0.099	0.092	0.081	0.157	0.087	0.1	0.139	0.189	0.059	0.14	0.131	0.128	0.12
CsNF-YC4	0.056	0.083	0.081	0.106	0.058	0.075	0.086	0.058	0.076	0.096	0.109	0.08	0.076	0.081	0.087	0.042	0.086	0.118	0.035	0.125	0.088	0.062	0.062	0.048	0.065	0.068	0.054	0.079	0.078	0.089	0.09	0.083	0.333	0.094	0.095	0.07	0.069	0.07	0.072	0.097	0.098	0.065	0.108	0.131	0.095	0.099	0.069	0.093	0.087
CsNF-YC5	0.082	0.071	0.069	0.094	0.056	0.098	0.07	0.054	0.059	0.084	0.142	0.138	0.15	0.159	0.198	0.143	0.146	0.133	0.133	0.153	0.163	0.154	0.145	0.271	0.242	0.252	0.278	0.272	0.266	0.27	0.292	0.246	0.08	0.265	0.207	0.631	0.084	0.047	0.067	0.067	0.035	0.06	0.137	0.176	0.172	0.162	0.154	0.135	0.133
CsNF-YC6	0.103	0.08	0.057	0.086	0.066	0.071	0.107	0.069	0.078	0.065	0.148	0.127	0.145	0.103	0.147	0.071	0.107	0.117	0.094	0.119	0.101	0.166	0.156	0.235	0.264	0.228	0.229	0.237	0.224	0.224	0.214	0.211	0.063	0.496	0.24	0.25	0.08	0.074	0.085	0.124	0.087	0.093	0.115	0.189	0.066	0.14	0.159	0.126	0.131
CsNF-YC7	0.058	0.044	0.079	0.05	0.071	0.05	0.063	0.065	0.064	0.028	0.173	0.164	0.18	0.169	0.184	0.115	0.155	0.177	0.108	0.182	0.127	0.174	0.166	0.509	0.773	0.589	0.487	0.33	0.374	0.335	0.354	0.559	0.048	0.219	0.232	0.256	0.076	0.066	0.094	0.067	0.05	0.07	0.152	0.191	0.136	0.16	0.129	0.118	0.156
[truncated: 39 more columns]
